# Supplementary material for: Three-Month Real-Time Dengue Forecast Models: An Early Warning System for Outbreak Alerts and Policy Decision Support in Singapore
Source: Environ Health Perspect. 2015 Dec 11;124(9):1369–75. doi: 10.1289/ehp.1509981 (PMC5010413; doi:10.1289/ehp.1509981)
Supplement: (3.3 MB) ZIP [file ehp.1509981.s001.acco.zip]

Archive with 4 entries (4 files):
- 1509981ART-Shi Video File S1.mp4
- 1509981ART-Shi Video File S2.mp4
- 1509981ART-Shi Video File S3.mp4
- Supplemental Video Index File.pdf
